# Supplementary material for: VDJ Gene Usage in IgM Repertoires of Rhesus and Cynomolgus Macaques
Source: Front Immunol. 2022 Jan 11;12:815680. doi: 10.3389/fimmu.2021.815680 (PMC8786739; doi:10.3389/fimmu.2021.815680)
Supplement: Supplementary Table 1 — The number of sequences left at every step of the preprocessing steps. The libraries starting with S are human individuals, while all others are macaques. For the macaque libraries, a “_1” suffix indicates the library was sequenced with the leader primer set, while a “_100” suffix indicates sequencing with the 5’ UTR primer set. [file Table_1.xlsx]

## Sheet: preprocessing_table
Library	Raw Sequences	Filtered.tab	0 VJ SHM	Database Only	IgDiscover Calls	Clonal Collapsed	Subgroup
Mac_A1_1	349666	248738	56507	55681	52256	8748	Indian Macaque
Mac_A1_100	382120	296784	56989	55559	51510	9611	Indian Macaque
Mac_A2_1	377143	272555	40474	39833	37163	4966	Indian Macaque
Mac_A2_100	467211	369726	48269	47853	44531	7519	Indian Macaque
Mac_A3_1	380006	275432	53749	53264	49888	6187	Indian Macaque
Mac_A3_100	418358	329554	56626	55920	51480	7314	Indian Macaque
Mac_A4_1	400547	287922	36350	35925	33206	6480	Indian Macaque
Mac_A4_100	442181	355208	39707	39159	35012	7220	Indian Macaque
Mac_A5_1	309315	236982	32052	31585	28487	4257	Indian Macaque
Mac_A5_100	418786	287611	31671	31062	26111	2889	Indian Macaque
Mac_Cy10_1	678487	566562	112763	109170	105877	12370	Mauritius Macaque
Mac_Cy10_100	694667	557340	85507	83327	78482	9032	Mauritius Macaque
Mac_Cy11_1	673294	559511	168878	163955	145210	21931	Mauritius Macaque
Mac_Cy11_100	617078	471786	122137	118998	113470	15527	Mauritius Macaque
Mac_Cy12_1	403166	304804	99688	97152	81547	18495	Mauritius Macaque
Mac_Cy12_100	436170	358559	99891	97759	86617	22735	Mauritius Macaque
Mac_Cy1_1	572154	488997	177271	173158	160616	34017	Mauritius Macaque
Mac_Cy1_100	574643	463361	146205	143298	125971	23091	Mauritius Macaque
Mac_Cy2_1	523696	429024	127361	123639	117321	16950	Mauritius Macaque
Mac_Cy2_100	522175	434820	114950	111673	101007	12092	Mauritius Macaque
Mac_Cy3_1	760441	642480	126929	124487	116682	19545	Mauritius Macaque
Mac_Cy3_100	745411	589169	102534	100862	87074	15487	Mauritius Macaque
Mac_Cy4_1	572700	476364	60526	58978	55374	7266	Mauritius Macaque
Mac_Cy4_100	595433	490428	54564	53325	49285	5155	Mauritius Macaque
Mac_Cy5_1	699570	581063	132775	129242	122272	19383	Mauritius Macaque
Mac_Cy5_100	633690	546013	117394	114830	104481	13500	Mauritius Macaque
Mac_Cy6_1	696819	588940	165056	161201	153376	19592	Mauritius Macaque
Mac_Cy6_100	719842	593282	139823	136643	113064	13723	Mauritius Macaque
Mac_Cy7_1	629241	512499	144536	141273	126762	14985	Mauritius Macaque
Mac_Cy7_100	675672	551563	123772	121434	96761	9261	Mauritius Macaque
Mac_Cy8_1	821381	696065	182013	177707	166058	23150	Mauritius Macaque
Mac_Cy8_100	448380	360141	79775	77880	67619	11614	Mauritius Macaque
Mac_Cy9_1	654491	539602	98817	96472	91761	16468	Mauritius Macaque
Mac_Cy9_100	659557	535277	91397	89270	77119	12573	Mauritius Macaque
Mac_D11_1	454985	380834	59847	59321	52878	8251	Chinese Macaque
Mac_D11_100	362563	280685	37595	37141	33724	5238	Chinese Macaque
Mac_D15_1	673536	561705	226909	224289	209656	12975	Chinese Macaque
Mac_D15_100	413036	306188	97161	95634	73742	10841	Chinese Macaque
Mac_D16_1	601268	514336	143825	142374	131016	12036	Chinese Macaque
Mac_D16_100	602627	487874	114204	108953	94808	7764	Chinese Macaque
Mac_D19_1	414282	316274	90557	88558	75370	8354	Chinese Macaque
Mac_D19_100	668368	523088	123062	119094	109698	12950	Chinese Macaque
Mac_D7_1	298627	244942	63916	63270	58585	7130	Chinese Macaque
Mac_D7_100	382087	315269	68699	66827	62652	11239	Chinese Macaque
Mac_D8_1	574189	469840	61801	61133	58524	5887	Chinese Macaque
Mac_D8_100	507178	411291	57559	56848	52817	4196	Chinese Macaque
Mac_E01_1	371767	290420	73258	72585	64005	6794	Indian Macaque
Mac_E01_100	269701	201829	43059	42626	39313	4180	Indian Macaque
Mac_E02_1	375022	315567	66688	65986	59797	6549	Indian Macaque
Mac_E02_100	323085	244895	42640	41754	37764	4020	Indian Macaque
Mac_E03_101	1466315	1259128	280250	277079	261938	23629	Indian Macaque
Mac_E03_2	1333840	1085297	247506	244920	234653	32177	Indian Macaque
Mac_E04_1	467662	370793	102017	100668	94486	15525	Indian Macaque
Mac_E04_100	407080	301675	73438	72482	68984	9863	Indian Macaque
Mac_E05_101	1283865	1098723	426643	422724	350294	51308	Indian Macaque
Mac_E05_2	980975	844833	337988	334979	307697	58886	Indian Macaque
Mac_E06_1	375693	290818	99471	98385	90245	15843	Indian Macaque
Mac_E06_100	291386	229790	64135	63384	55871	9041	Indian Macaque
Mac_E07_1	360686	286345	79906	78840	67199	6578	Indian Macaque
Mac_E07_100	269009	205286	42614	42075	36729	3795	Indian Macaque
Mac_E08_1	426872	323744	78234	77354	72396	8140	Indian Macaque
Mac_E08_100	321629	243192	45684	45023	37035	4067	Indian Macaque
Mac_E09_100	525772	378016	69883	68927	65645	7079	Indian Macaque
Mac_E09_2	1056251	873407	247694	244841	237493	24071	Indian Macaque
Mac_E10_1	375327	300050	31008	30536	28203	6937	Indian Macaque
Mac_E10_100	475574	381997	28021	27698	25454	5932	Indian Macaque
Mac_F135_1	338833	256167	93731	92336	87501	12206	Indonesian Macaque
Mac_F135_100	314449	242260	74194	73583	69517	12547	Indonesian Macaque
Mac_F136_1	371266	288658	105118	103767	97113	12254	Indonesian Macaque
Mac_F136_100	361395	282229	90796	89773	84661	16165	Indonesian Macaque
Mac_F137_1	315513	259211	94522	92783	84180	8020	Indonesian Macaque
Mac_F137_100	292918	223638	67101	65676	60599	8534	Indonesian Macaque
Mac_F138_1	358003	279941	83603	82290	79055	8914	Indonesian Macaque
Mac_F138_100	341344	280897	74070	73389	65749	7288	Indonesian Macaque
Mac_F139_1	408169	311601	120465	119304	109090	14150	Indonesian Macaque
Mac_F139_100	402958	331322	109172	108258	99488	18000	Indonesian Macaque
Mac_F140_1	352429	272126	71561	70636	66042	9029	Indonesian Macaque
Mac_F140_100	359314	281348	62875	62230	60637	12022	Indonesian Macaque
Mac_Rh1_1	428186	329845	40159	39857	37497	5064	Chinese Macaque
Mac_Rh1_100	351566	246708	23639	23425	21473	3125	Chinese Macaque
Mac_Rh2_1	535670	449664	104973	103737	96115	7057	Chinese Macaque
Mac_Rh2_100	471781	380894	64881	63607	51416	4487	Chinese Macaque
Mac_Rh3_1	336731	260246	41226	40422	36510	5300	Chinese Macaque
Mac_Rh3_100	504303	419335	54974	54174	47607	8004	Chinese Macaque
Mac_Rh4_1	361104	270939	39162	38747	35855	5051	Chinese Macaque
Mac_Rh4_100	449794	357347	43843	43388	40412	6577	Chinese Macaque
Mac_Rh5_1	494768	410741	78647	77968	68317	4548	Chinese Macaque
Mac_Rh5_100	479933	376204	58777	57861	51634	3098	Chinese Macaque
Mac_Rh6_1	330713	243280	73371	72722	66015	7009	Chinese Macaque
Mac_Rh6_100	153458	79431	17625	17109	15273	2507	Chinese Macaque
S16	899513	39004	15721	15721	14873	12347	Homo Sapiens
S20	708071	35300	14255	14255	13552	12602	Homo Sapiens
S21	905801	15111	3125	3125	2955	2197	Homo Sapiens
S24	1038325	52326	23278	23278	21942	19801	Homo Sapiens
S44	1153879	14839	3663	3663	3388	2881	Homo Sapiens
S46	718667	27776	5274	5274	4962	4005	Homo Sapiens
S52	851841	93499	29094	29094	27558	25696	Homo Sapiens
S57	1074038	120911	41575	41575	39106	33293	Homo Sapiens
S59	1147795	55149	23541	23541	22174	19545	Homo Sapiens
S61	775537	94052	30699	30699	29002	26397	Homo Sapiens
S7	716032	85217	30430	30430	28566	26112	Homo Sapiens
S77	918922	77917	27608	27608	25949	20796	Homo Sapiens
S79	927520	39917	15495	15495	14750	12240	Homo Sapiens
S84	1169082	112449	42137	42137	40119	36317	Homo Sapiens
S92	553161	8674	1413	1413	1258	1055	Homo Sapiens
S93	925441	76243	25145	25145	24127	20829	Homo Sapiens
