# Supplementary material for: VDJ Gene Usage in IgM Repertoires of Rhesus and Cynomolgus Macaques
Source: Front Immunol. 2022 Jan 11;12:815680. doi: 10.3389/fimmu.2021.815680 (PMC8786739; doi:10.3389/fimmu.2021.815680)
Supplement: Supplementary Table 2 — Spearman correlation table. The “Collapsed Spearman” column contains the results when clones are collapsed by identical V allele, J allele, and HCDR3 nucleotide sequence, while the “Uncollapsed Spearman” is the same calculation for the counts before collapsing by clonotype. [file Table_2.xlsx]

## Sheet: expression_correlation_coeffici
Comparison	subgroup	gene	Collapsed Spearman	Uncollapsed Spearman	num_genes
Leader vs 5' UTR	Chinese	V	0.845	0.658	99
Leader vs 5' UTR	Indian	V	0.811	0.662	96
Leader vs 5' UTR	Indonesian	V	0.866	0.733	100
Leader vs 5' UTR	Mauritius	V	0.851	0.762	87
Leader vs 5' UTR	Indonesian and Mauritius	V	0.833	0.709	111
Leader vs 5' UTR	Indian and Chinese	V	0.843	0.671	108
Subgroup vs Subgroup	Indonesian vs Mauritius	V	0.68	0.655	82
Subgroup vs Subgroup	Indian vs Chinese	V	0.915	0.92	96
Rhesus vs Cynomolgus	all	V	0.88	0.883	103
Leader vs 5' UTR	Chinese	D	0.994	0.993	36
Leader vs 5' UTR	Indian	D	0.995	0.997	37
Leader vs 5' UTR	Indonesian	D	0.994	0.996	35
Leader vs 5' UTR	Mauritius	D	0.998	0.995	36
Leader vs 5' UTR	Indonesian and Mauritius	D	0.997	0.997	36
Leader vs 5' UTR	Indian and Chinese	D	0.996	0.997	37
Subgroup vs Subgroup	Indonesian vs Mauritius	D	0.761	0.771	36
Subgroup vs Subgroup	Indian vs Chinese	D	0.957	0.959	37
Rhesus vs Cynomolgus	all	D	0.922	0.924	37
Leader vs 5' UTR	Chinese	J	0.964	0.929	7
Leader vs 5' UTR	Indian	J	1	0.964	7
Leader vs 5' UTR	Indonesian	J	1	1	7
Leader vs 5' UTR	Mauritius	J	0.964	0.964	7
Leader vs 5' UTR	Indonesian and Mauritius	J	0.964	1	7
Leader vs 5' UTR	Indian and Chinese	J	1	0.964	7
Subgroup vs Subgroup	Indonesian vs Mauritius	J	0.964	1	7
Subgroup vs Subgroup	Indian vs Chinese	J	1	0.964	7
Rhesus vs Cynomolgus	all	J	0.929	0.929	7
